# Supplementary material for: Two-sample mendelian randomization reveals a causal association between membranous nephropathy and lung cancer
Source: Commun Biol. 2023 Sep 1;6:887. doi: 10.1038/s42003-023-05111-7 (PMC10474265; doi:10.1038/s42003-023-05111-7)
Supplement: Supplementary file 4 — Supplementary Data 1 [file 42003_2023_5111_MOESM4_ESM.xlsx]

## Sheet: Figure 1
Forest plot of the association of MN with lung cancer
method	OR	OR1	OR2	P
MR Egger	1.15767	0.984337	1.36153	0.114821
Weighted median	1.16036	1.09766	1.22664	1.53726e-07
Inverse variance weighted	1.12949	1.05662	1.20738	0.000345168
Simple mode	1.21631	1.12133	1.31932	0.0010878
Weighted mode	1.18587	1.10494	1.27274	0.00107881
Forest plot of the association of MN with lung cancer (val)
method	OR	OR1	OR2	P
MR Egger	1.13255	1.02155	1.25561	0.0455871
Weighted median	1.11497	1.07296	1.15862	2.79656e-08
Inverse variance weighted	1.0916	1.04479	1.14051	8.86593e-05
Simple mode	1.14937	1.09068	1.21121	0.000559409
Weighted mode	1.1341	1.08626	1.18405	0.000285852

## Sheet: Figure 2
Leave-one-out analysis of MN on lung cancer
exposure	outcome	id.exposure	id.outcome	samplesize	SNP	b	se	p
|| id:ebi-a-GCST010005	Squamous cell lung cancer || id:ieu-a-967	ebi-a-GCST010005	ieu-a-967	18313	rs1015166	0.117927	0.0363419	0.00117475
|| id:ebi-a-GCST010005	Squamous cell lung cancer || id:ieu-a-967	ebi-a-GCST010005	ieu-a-967	18313	rs13198716	0.114907	0.036687	0.0017356
|| id:ebi-a-GCST010005	Squamous cell lung cancer || id:ieu-a-967	ebi-a-GCST010005	ieu-a-967	18313	rs2516421	0.11187	0.0346055	0.00122612
|| id:ebi-a-GCST010005	Squamous cell lung cancer || id:ieu-a-967	ebi-a-GCST010005	ieu-a-967	18313	rs3130129	0.109984	0.0375345	0.00338731
|| id:ebi-a-GCST010005	Squamous cell lung cancer || id:ieu-a-967	ebi-a-GCST010005	ieu-a-967	18313	rs35789010	0.115263	0.035686	0.00123818
|| id:ebi-a-GCST010005	Squamous cell lung cancer || id:ieu-a-967	ebi-a-GCST010005	ieu-a-967	18313	rs4148870	0.12599	0.0366907	0.00059508
|| id:ebi-a-GCST010005	Squamous cell lung cancer || id:ieu-a-967	ebi-a-GCST010005	ieu-a-967	18313	rs6759924	0.166269	0.0215002	1.04738e-14
|| id:ebi-a-GCST010005	Squamous cell lung cancer || id:ieu-a-967	ebi-a-GCST010005	ieu-a-967	18313	rs7246292	0.12117	0.0367064	0.000963236
|| id:ebi-a-GCST010005	Squamous cell lung cancer || id:ieu-a-967	ebi-a-GCST010005	ieu-a-967	18313	rs78701324	0.125521	0.0358511	0.000463237
|| id:ebi-a-GCST010005	Squamous cell lung cancer || id:ieu-a-967	ebi-a-GCST010005	ieu-a-967	18313	rs9271541	0.112268	0.0420517	0.00759025
|| id:ebi-a-GCST010005	Squamous cell lung cancer || id:ieu-a-967	ebi-a-GCST010005	ieu-a-967	18313	All	0.121767	0.0340244	0.000345168
Leave-one-out analysis of MN on lung cancer (val)
exposure	outcome	id.exposure	id.outcome	samplesize	SNP	b	se	p
|| id:ebi-a-GCST010005	Lung cancer || id:ieu-a-966	ebi-a-GCST010005	ieu-a-966	27209	rs1015166	0.0850486	0.0238398	0.000360392
|| id:ebi-a-GCST010005	Lung cancer || id:ieu-a-966	ebi-a-GCST010005	ieu-a-966	27209	rs13198716	0.0835625	0.0243586	0.000602438
|| id:ebi-a-GCST010005	Lung cancer || id:ieu-a-966	ebi-a-GCST010005	ieu-a-966	27209	rs2516421	0.0848224	0.023947	0.000396966
|| id:ebi-a-GCST010005	Lung cancer || id:ieu-a-966	ebi-a-GCST010005	ieu-a-966	27209	rs3130129	0.0756336	0.0232885	0.00116347
|| id:ebi-a-GCST010005	Lung cancer || id:ieu-a-966	ebi-a-GCST010005	ieu-a-966	27209	rs35789010	0.0832826	0.0235328	0.000401635
|| id:ebi-a-GCST010005	Lung cancer || id:ieu-a-966	ebi-a-GCST010005	ieu-a-966	27209	rs4148870	0.0886538	0.024345	0.000270983
|| id:ebi-a-GCST010005	Lung cancer || id:ieu-a-966	ebi-a-GCST010005	ieu-a-966	27209	rs6759924	0.11371	0.0172778	4.66532e-11
|| id:ebi-a-GCST010005	Lung cancer || id:ieu-a-966	ebi-a-GCST010005	ieu-a-966	27209	rs7246292	0.0902737	0.0236171	0.000132162
|| id:ebi-a-GCST010005	Lung cancer || id:ieu-a-966	ebi-a-GCST010005	ieu-a-966	27209	rs78701324	0.0923098	0.0220848	2.9178e-05
|| id:ebi-a-GCST010005	Lung cancer || id:ieu-a-966	ebi-a-GCST010005	ieu-a-966	27209	rs9271541	0.0800023	0.0275844	0.00372843
|| id:ebi-a-GCST010005	Lung cancer || id:ieu-a-966	ebi-a-GCST010005	ieu-a-966	27209	All	0.0876476	0.0223608	8.86593e-05

## Sheet: Figure 3
Leave-one-out analysis of lung cancer on MN
exposure	outcome	id.exposure	id.outcome	samplesize	SNP	b	se	p
|| id:ieu-a-967	Membranous nephropathy || id:ebi-a-GCST010005	ieu-a-967	ebi-a-GCST010005	7979	rs12914385	2.52227	2.40296	0.293878
|| id:ieu-a-967	Membranous nephropathy || id:ebi-a-GCST010005	ieu-a-967	ebi-a-GCST010005	7979	rs27996	1.33066	2.02693	0.511508
|| id:ieu-a-967	Membranous nephropathy || id:ebi-a-GCST010005	ieu-a-967	ebi-a-GCST010005	7979	rs501942	0.155433	0.12428	0.211058
|| id:ieu-a-967	Membranous nephropathy || id:ebi-a-GCST010005	ieu-a-967	ebi-a-GCST010005	7979	All	1.09142	1.33399	0.413266
Leave-one-out analysis of lung cancer (val) on MN
exposure	outcome	id.exposure	id.outcome	samplesize	SNP	b	se	p
|| id:ieu-a-966	Membranous nephropathy || id:ebi-a-GCST010005	ieu-a-966	ebi-a-GCST010005	7979	rs149543464	0.766799	1.13065	0.497651
|| id:ieu-a-966	Membranous nephropathy || id:ebi-a-GCST010005	ieu-a-966	ebi-a-GCST010005	7979	rs37004	1.37296	1.43573	0.338931
|| id:ieu-a-966	Membranous nephropathy || id:ebi-a-GCST010005	ieu-a-966	ebi-a-GCST010005	7979	rs446975	1.38964	1.51735	0.359755
|| id:ieu-a-966	Membranous nephropathy || id:ebi-a-GCST010005	ieu-a-966	ebi-a-GCST010005	7979	rs501942	0.646889	0.996251	0.516129
|| id:ieu-a-966	Membranous nephropathy || id:ebi-a-GCST010005	ieu-a-966	ebi-a-GCST010005	7979	rs8040868	2.33468	1.82286	0.200272
|| id:ieu-a-966	Membranous nephropathy || id:ebi-a-GCST010005	ieu-a-966	ebi-a-GCST010005	7979	All	1.18115	1.20071	0.325257
